# Supplementary material for: Proteoglycan serglycin promotes non-small cell lung cancer cell migration through the interaction of its glycosaminoglycans with CD44
Source: J Biomed Sci. 2020 Jan 2;27:2. doi: 10.1186/s12929-019-0600-3 (PMC6939340; doi:10.1186/s12929-019-0600-3)
Supplement: Supplementary file 2 — Additional file 2: Figure S2. Quantitation of SRGN-related GAGs and GAG disaccharide components in NSCLC cells. a LC-MS/MS profiles of HS and CS disaccharide standards. b LC-MS/MS profiles of HS and CS disaccharides derived from the CM of H1299/SRGN and H460/sh-CTRL cells. [file 12929_2019_600_MOESM2_ESM.zip]

Archive with 2 entries (2 files):
- Fig.S2 continued.jpg
- Fig.S2.jpg
